# Supplementary material for: Nutrient Digestibility and Fecal Quality in Beagle Dogs Fed Meat and Bone Meal Added to Dry Food
Source: Vet Sci. 2022 Mar 28;9(4):164. doi: 10.3390/vetsci9040164 (PMC9031195; doi:10.3390/vetsci9040164)
Supplement: Supplementary file 1 [file vetsci-09-00164-s001.zip]

Archive with 1 entries (1 files):
- vetsci-1638086-supplementary.pdf
